# Supplementary material for: Pilot clinical study of ascorbic acid treatment in cardiac catheterization
Source: J Radiat Res. 2019 Jun 28;60(5):573–8. doi: 10.1093/jrr/rrz038 (PMC6805981; doi:10.1093/jrr/rrz038)
Supplement: rrz038_2018igarashi-SpTable1-sun3-E2 [file rrz038_2018igarashi-sptable1-sun3-e2.xlsx]

## Sheet: Sheet1
Supplementary Table 1 Patients' characteristics and angiographic parameters.
		Ascorbic acids (-)								Ascorbic acids (+)						Welch’s t-test
Patient's number		1	2	3	4	5	Mean	SD		6	7	8	9	Mean	SD	P value
Age		78	75	70	72	59	70.8	7.25948		79	76	73	73	75.25	2.87228	0.261186
Sex		Male	Female	Female	Male	Male				Female	Male	Female	Female
Body height (cm)		166.2	159.2	149.5	175	161.3	162.24	9.36659		152	164.5	147	154.5	154.5	7.3598	0.207668
Body weight (kg)		72.7	46.8	46.1	65	54.8	57.08	11.599		33.2	66.7	60.3	48.4	52.15	14.7342	0.605122
BMI (kg/m2)		26.3192	18.4654	20.6262	21.2245	21.0626	21.5396	2.89206		14.3698	24.6487	27.905	20.2763	21.8	5.85708	0.938936
Smoking (Brinkman index)		1560	0	0	1520	1170	850	790.633		500	300	0	0	200	244.949	0.1438
Alcohol		-	-	+	+	+				+	-	+	-
Allergy		-	+	-	-	-				-	-	-	-				Abbreviations
Medication		CCB, statin	Statin	CCB, NTG, statin, VitD	Statin, VitB12	ARB, CCB, diuretics				Statin	ARB, BB CCB, NTG, statin	CCB, Statin	ACEI, CCB VitD				ARB: angiotensin II receptor blocker ACEI: angiotensin-coverting enzyme inhibitor CCB: calcium channel antagonist NTG: nitroglycerin Vit: vitamin
Diagnosis		RA	EA	RA	EA	EA, PAD				EA, OMI	EA, CVD	RA	EA				RA: rest angina, EA: effort angina OMI: old myocardial infarction CVD: cerebrovascular disease PAD: peripheral arterial disease
Risk factors		DL	-	DL, DM, HT	DL, DM	DL, HT, HU				CKD	CKD, DL, DM HT	CKD, DL, HT	HT				CKD: chronic kidney disease DL: dyslipidemia, DM: diabetes mellitus HT: hypertension, HU: hyperuricemia
Examination types		CAG	CAG, LVG	CAG, Ach	CAG, Ach, FFR	CAG, AoG, L/E				CAG, L/E	CAG	CAG, Ach	CAG, Ach				CAG: coronary angiography Ach: acetylcholine stress test AoG: aortic angiography FFR: functional flow reserve test L/E: lower extremity study LVG: Left ventricular angiography
Administrated ascorbic acid (g)		-	-	-	-	-				0.664	1.334	1.206	0.968				*Administrated ascorbic acid dose was 20 mg/kg.
DAP (mGy*cm2)	Front	28.14	6.08	17.71	20.37	21.79	18.818	8.08742		6.11	29.07	40	18.84	23.505	14.4615	0.590025
	Lateral	42.31	9.7	24.53	8.33	9.64	18.902	14.6785		3.08	20.66	56.17	56.98	34.2225	26.7917	0.357278
	Total	70.45	15.78	42.24	28.7	31.43	37.72	20.5789		9.19	49.73	96.17	75.82	57.7275	37.5278	0.387733
CD-IRP (mGy)	Front	221.01	53.93	158.8	203.16	163.36	160.052	64.901		49.55	266.38	356.46	178.21	212.65	130.838	0.501527
	Lateral	337.81	94.81	257.35	74.62	96.36	172.19	118.258		37.24	209.19	600.98	606.09	363.375	286.067	0.28115
	Total	558.82	148.74	416.15	277.78	259.72	332.242	158.332		86.79	475.57	957.44	784.3	576.025	382.229	0.300472
Fluoroscopy time (min)	Front	3.3	4.5	4.1	5	7.1	4.8	1.42829		4.4	16.1	2.8	4.2	6.875	6.19106	0.554953
	Lateral	4	1.8	1.6	1.6	2.2	2.24	1.0139		0.5	3.5	3.4	16.4	5.95	7.10422	0.374183
	Total	7.3	6.3	5.7	6.6	9.3	7.04	1.38852		4.9	19.6	6.2	20.6	12.825	8.42709	0.263974
Number of series	Front	11	5	14	6	7	8.6	3.78153		6	5	14	15	10	5.22813	0.670633
	Lateral	8	3	11	2	2	5.2	4.08656		3	3	12	13	7.75	5.5	0.472154
	Total	19	8	25	8	9	13.8	7.79102		9	8	26	28	17.75	10.7199	0.561995
Number of total frames	Front	1285	714	1209	500	1624	1066.4	453.881		1293	563	1645	1357	1214.5	460.525	0.645238
	Lateral	978	466	958	265	213	576	370.175		252	355	1415	1179	800.25	583.151	0.534021
	Total	2263	1180	2167	765	1837	1642.4	648.433		1545	918	3060	2536	2014.75	963.98	0.536915
Number of cone beam CTs	Front	4	0	7	0	0	2.2	3.19374		0	4	6	0	2.5	3	0.889068
	Lateral	3	0	3	0	0	1.2	1.64317		0	2	4	0	1.5	1.91485	0.811971
	Total	7	0	10	0	0	3.4	4.77493		0	6	10	0	4	4.89898	0.859155
Working angles	Front	RAO 30 CAU 25	CRA 30 LAO 53	N.A.	N.A.	CRA30 LAO20 CRA35 CAU30 RAO30				LAO20 CRA35 CAU30 CRA30 RAO30	N.A.	N.A.	CRA30 RAO30 CAU25 CAU30	N.A.	N.A.		N.A.: not assigned.
	Lateral	N.A.	N.A.	N.A.	N.A.	LAO53 LAO60 CAU25				LAO61 CAU25 LAO90 LAO53	N.A.	N.A.	LAO53 LAO50 CRA25	N.A.	N.A.
